# Supplementary material for: Comparative Penicillium spp. Transcriptomics: Conserved Pathways and Processes Revealed in Ungerminated Conidia and during Postharvest Apple Fruit Decay
Source: Microorganisms. 2022 Dec 6;10(12):2414. doi: 10.3390/microorganisms10122414 (PMC9788453; doi:10.3390/microorganisms10122414)
Supplement: Supplementary file 1 [file microorganisms-10-02414-s001.zip]

Archive with 1 entries (1 files):
- microorganisms-2065614-supplementary.pdf
